# Supplementary material for: Longitudinal investigation of a single variant SARS-CoV-2-outbreak in the immunologically naïve population of Ulvik, Norway
Source: BMC Infect Dis. 2024 Oct 15;24:1161. doi: 10.1186/s12879-024-09856-2 (PMC11481362; doi:10.1186/s12879-024-09856-2)
Supplement: Supplementary file 1 — Supplementary Material 1 [file 12879_2024_9856_MOESM1_ESM.xlsx]

## Sheet: Ark1
Supplementary table 2. Prevalence of symptoms in study population among children and adults infected with SARS-CoV-2 B.1.1.7 at seven months follow-up in Ulvik, Norway 2021
"Longitudinal investigation of a single variant SARS-CoV-2-outbreak in the immunologically naïve population of Ulvik, Norway", Infection, by Nicolay Mortensen (Haukeland University Hospital, nicolay.mortensen@helse-bergen.no) et. al.
	Total	Children	Adults
	N=74	n=26	n=48
Cough	5	0	5
Dyspnea	10	1	9
Fever	0	0	0
Muscle pain	4	1	3
Joint pain	4	0	4
Headache	13	2	11
Lethargy	18	1	17
Confusion	4	1	3
Dizzyness	9	1	8
Loss of memory	15	2	13
Concentration difficulties	10	1	9
Loss of taste and/or smell	8	0	8
Loose stools	3	0	3
Abdominal pain	7	1	6
Chest pain	4	0	4
Rash	1	0	1
Skin bleeding	0	0	0
Tinnitus	9	2	7
Loss of hearing	4	0	4
