# Supplementary material for: Longitudinal investigation of a single variant SARS-CoV-2-outbreak in the immunologically naïve population of Ulvik, Norway
Source: BMC Infect Dis. 2024 Oct 15;24:1161. doi: 10.1186/s12879-024-09856-2 (PMC11481362; doi:10.1186/s12879-024-09856-2)
Supplement: Supplementary file 2 — Supplementary Material 2 [file 12879_2024_9856_MOESM2_ESM.xlsx]

## Sheet: Ark1
Supplementary table 1. Prevalence of symptoms persisting at two months post infection with SARS-CoV-2 B.1.1.7 among study participants (n=60) with symptoms during the acute phase of infection in Ulvik, Norway
"Longitudinal investigation of a single variant SARS-CoV-2-outbreak in the immunologically naïve population of Ulvik, Norway", BMC Infectious Diseases, by Nicolay Mortensen (Haukeland University Hospital, nicolay.mortensen@helse-bergen.no) et. al.
	No longer feeling sick	Still feeling sick	Total
Number of individuals, n*	53	7	60
Symptom present at two months
Cough	2	2	4
Dyspnea	3	5	8
Fever	0	0	0
Muscle pain	0	3	3
Joint pain	0	1	1
Headache	2	1	3
Lethargy	7	5	12
Confusion	1	2	3
Dizzyness	1	1	2
Loss of memory	4	3	7
Concentration difficulties	7	6	13
Loss of taste and/or smell	4	1	5
Loose stools	0	0	0
Abdominal pain	0	0	0
Chest pain	0	1	1
Rash	0	0	0
Skin bleeding	0	0	0
Tinnitus	3	2	5
Loss of hearing	1	1	2
*Each individual could report several symptoms
